# Supplementary material for: The Ectomycorrhizal Fungi and Soil Bacterial Communities of the Five Typical Tree Species in the Junzifeng National Nature Reserve, Southeast China
Source: Plants (Basel). 2023 Nov 14;12(22):3853. doi: 10.3390/plants12223853 (PMC10675191; doi:10.3390/plants12223853)
Supplement: Supplementary file 1 [file plants-12-03853-s001.zip]

Archive with 1 entries (1 files):
- plants-2678611-supplementary.pdf
